# Supplementary material for: Simulation of electrochemical behavior in Lithium ion battery during discharge process
Source: PLoS One. 2018 Jan 2;13(1):e0189757. doi: 10.1371/journal.pone.0189757 (PMC5749719; doi:10.1371/journal.pone.0189757)
Supplement: S2 File — (ZIP) [file pone.0189757.s002.zip]

Archive with 9 entries (9 files):
- Fig 7a.xlsx
- Fig 7b.xlsx
- Fig3.xlsx
- Fig4.xlsx
- Figure 5.opj
- Figure 6.opj
- Figure 8.opj
- Figure 9a.opj
- Figure 9b.opj
