# Supplementary material for: Simulation of electrochemical behavior in Lithium ion battery during discharge process
Source: PLoS One. 2018 Jan 2;13(1):e0189757. doi: 10.1371/journal.pone.0189757 (PMC5749719; doi:10.1371/journal.pone.0189757)
Supplement: S2 File — (ZIP) [file pone.0189757.s002.zip › Fig 7a.xlsx]

## Sheet: rp_pos
Capacity(Ah)	Voltage(V)	Rs.pos=0.000002m		Capacity(Ah)	Voltage(V)	Rs.pos=0.000004m		Capacity(Ah)	Voltage(V)	Rs.pos=0.000008m
0	4.14444			0	4.12836			0	4.0963
0.126	4.11347			0.126	4.09701			0.126	4.06514
0.252	4.0892			0.252	4.07319			0.252	4.04094
0.378	4.06724			0.378	4.0508			0.378	4.01883
0.504	4.04563			0.504	4.02936			0.504	3.99705
0.63	4.02513			0.63	4.00878			0.63	3.97629
0.756	4.00536			0.756	3.98897			0.756	3.95676
0.882	3.98604			0.882	3.96998			0.882	3.93761
1.008	3.96707			1.008	3.95098			1.008	3.91848
1.134	3.94856			1.134	3.9326			1.134	3.89983
1.26	3.93049			1.26	3.91428			1.26	3.88172
1.386	3.91291			1.386	3.8967			1.386	3.86363
1.512	3.8959			1.512	3.87971			1.512	3.84669
1.638	3.8789			1.638	3.86271			1.638	3.82975
1.764	3.86189			1.764	3.84571			1.764	3.81269
1.89	3.84523			1.89	3.82872			1.89	3.7964
2.016	3.82921			2.016	3.81258			2.016	3.78041
2.142	3.81318			2.142	3.79657			2.142	3.76433
2.268	3.79716			2.268	3.78055			2.268	3.74804
2.394	3.78122			2.394	3.76453			2.394	3.73177
2.52	3.76556			2.52	3.74869			2.52	3.71602
2.646	3.75026			2.646	3.73365			2.646	3.70057
2.772	3.73591			2.772	3.71924			2.772	3.6859
2.898	3.72162			2.898	3.70483			2.898	3.67175
3.024	3.70742			3.024	3.69069			3.024	3.65775
3.15	3.69403			3.15	3.67726			3.15	3.64388
3.276	3.68132			3.276	3.66475			3.276	3.63219
3.402	3.67076			3.402	3.65416			3.402	3.62041
3.528	3.66082			3.528	3.64417			3.528	3.611
3.654	3.6519			3.654	3.6354			3.654	3.60259
3.78	3.64378			3.78	3.62755			3.78	3.59531
3.906	3.63669			3.906	3.62059			3.906	3.5885
4.032	3.63024			4.032	3.61371			4.032	3.58124
4.158	3.62373			4.158	3.60709			4.158	3.57398
4.284	3.61722			4.284	3.60072			4.284	3.56674
4.41	3.61071			4.41	3.59419			4.41	3.56056
4.536	3.6041			4.536	3.58754			4.536	3.55417
4.662	3.59749			4.662	3.5809			4.662	3.54711
4.788	3.59087			4.788	3.57428			4.788	3.54048
4.914	3.58426			4.914	3.56769			4.914	3.53426
5.04	3.57765			5.04	3.5611			5.04	3.5269
5.166	3.57093			5.166	3.55422			5.166	3.51968
5.292	3.56328			5.292	3.54662			5.292	3.51228
5.418	3.55563			5.418	3.53888			5.418	3.5041
5.544	3.54672			5.544	3.52989			5.544	3.49561
5.67	3.53702			5.67	3.5209			5.67	3.48607
5.796	3.52705			5.796	3.50941			5.796	3.47467
5.922	3.51529			5.922	3.49769			5.922	3.46278
6.048	3.50314			6.048	3.48518			6.048	3.45048
6.174	3.48839			6.174	3.47224			6.174	3.43567
6.3	3.47371			6.3	3.4558			6.3	3.41979
6.426	3.45943			6.426	3.44121			6.426	3.40551
6.552	3.44293			6.552	3.42578			6.552	3.3884
6.678	3.42557			6.678	3.40794			6.678	3.37089
6.804	3.4073			6.804	3.38884			6.804	3.35303
6.93	3.38489			6.93	3.36691			6.93	3.331
7.056	3.36108			7.056	3.34252			7.056	3.30464
7.182	3.32172			7.182	3.30319			7.182	3.26577
7.308	3.21926			7.308	3.19993			7.308	3.16204
7.434	2.98077			7.434	2.96174			7.434	2.92355
