# Supplementary material for: Simulation of electrochemical behavior in Lithium ion battery during discharge process
Source: PLoS One. 2018 Jan 2;13(1):e0189757. doi: 10.1371/journal.pone.0189757 (PMC5749719; doi:10.1371/journal.pone.0189757)
Supplement: S2 File — (ZIP) [file pone.0189757.s002.zip › Fig 7b.xlsx]

## Sheet: rp_neg
Capacity(Ah)	Voltage(V)	Rs.pos=0.000004m			Capacity(Ah)	Voltage(V)	Rs.pos=0.000008m			Capacity(Ah)	Voltage(V)	Rs.pos=0.000012m
0	4.13295				0	4.12431				0	4.09815
0.126	4.10185				0.126	4.09308				0.126	4.06704
0.252	4.0777				0.252	4.06875				0.252	4.04359
0.378	4.05565				0.378	4.0463				0.378	4.02104
0.504	4.03394				0.504	4.02527				0.504	3.99908
0.63	4.01366				0.63	4.00487				0.63	3.97851
0.756	3.99417				0.756	3.98494				0.756	3.95863
0.882	3.97326				0.882	3.96527				0.882	3.93959
1.008	3.95502				1.008	3.94661				1.008	3.92067
1.134	3.93749				1.134	3.92871				1.134	3.90227
1.26	3.91997				1.26	3.91081				1.26	3.88389
1.386	3.90189				1.386	3.89291				1.386	3.86667
1.512	3.88376				1.512	3.87553				1.512	3.84946
1.638	3.86687				1.638	3.85882				1.638	3.83225
1.764	3.85004				1.764	3.8421				1.764	3.81503
1.89	3.83395				1.89	3.82538				1.89	3.79863
2.016	3.81787				2.016	3.80883				2.016	3.78262
2.142	3.80178				2.142	3.79263				2.142	3.7666
2.268	3.78567				2.268	3.77644				2.268	3.75058
2.394	3.7694				2.394	3.76024				2.394	3.7344
2.52	3.75312				2.52	3.74422				2.52	3.71766
2.646	3.73828				2.646	3.72921				2.646	3.70251
2.772	3.72355				2.772	3.71472				2.772	3.688
2.898	3.70915				2.898	3.70049				2.898	3.67371
3.024	3.69485				3.024	3.68643				3.024	3.65978
3.15	3.68163				3.15	3.67276				3.15	3.6463
3.276	3.66893				3.276	3.66023				3.276	3.63398
3.402	3.65825				3.402	3.6488				3.402	3.62272
3.528	3.64857				3.528	3.64001				3.528	3.61359
3.654	3.64034				3.654	3.63151				3.654	3.60493
3.78	3.63234				3.78	3.62337				3.78	3.59695
3.906	3.62482				3.906	3.6161				3.906	3.58963
4.032	3.61786				4.032	3.60882				4.032	3.58242
4.158	3.61091				4.158	3.60225				4.158	3.57536
4.284	3.60419				4.284	3.5964				4.284	3.56866
4.41	3.5977				4.41	3.59054				4.41	3.56241
4.536	3.59122				4.536	3.58204				4.536	3.55617
4.662	3.58448				4.662	3.5758				4.662	3.54993
4.788	3.57752				4.788	3.5694				4.788	3.54357
4.914	3.57057				4.914	3.56274				4.914	3.53599
5.04	3.56362				5.04	3.55569				5.04	3.52905
5.166	3.55667				5.166	3.54863				5.166	3.5221
5.292	3.54972				5.292	3.54077				5.292	3.51414
5.418	3.54182				5.418	3.53243				5.418	3.50598
5.544	3.53283				5.544	3.52408				5.544	3.49706
5.67	3.52329				5.67	3.51379				5.67	3.48776
5.796	3.51313				5.796	3.50326				5.796	3.47757
5.922	3.50087				5.922	3.49192				5.922	3.46546
6.048	3.48817				6.048	3.47955				6.048	3.45207
6.174	3.4735				6.174	3.46547				6.174	3.43751
6.3	3.4587				6.3	3.44937				6.3	3.42196
6.426	3.44372				6.426	3.43457				6.426	3.40703
6.552	3.42676				6.552	3.41867				6.552	3.39204
6.678	3.40925				6.678	3.40016				6.678	3.37457
6.804	3.39078				6.804	3.38192				6.804	3.3555
6.93	3.36906				6.93	3.35932				6.93	3.33307
7.056	3.34266				7.056	3.33445				7.056	3.30753
7.182	3.30453				7.182	3.29579				7.182	3.26859
7.308	3.20061				7.308	3.19242				7.308	3.16415
7.434	2.96208				7.434	2.95305				7.434	2.92581
