# Supplementary material for: Simulation of electrochemical behavior in Lithium ion battery during discharge process
Source: PLoS One. 2018 Jan 2;13(1):e0189757. doi: 10.1371/journal.pone.0189757 (PMC5749719; doi:10.1371/journal.pone.0189757)
Supplement: S2 File — (ZIP) [file pone.0189757.s002.zip › Fig3.xlsx]

## Sheet: one-third  C Discharge
Voltage(mV)	Capacity(mAh)	experimental data		Voltage(mV)	Capacity(mAh)		simulation data
4185.3	0			4187.97	0
4157.5	6			4173	50
4155.2	13			4165.22	100
4153.3	20			4157.53	150
4151.8	27			4149.85	200
4150.4	34			4142.35	250
4149	42			4134.92	300
4147.7	49			4127.49	350
4146.4	56			4120.06	400
4145.1	63			4112.8	450
4143.9	70			4105.64	500
4142.6	77			4098.49	550
4141.4	84			4091.33	600
4140.2	91			4084.17	650
4139	98			4077.02	700
4137.7	105			4069.86	750
4136.5	112			4062.71	800
4135.4	119			4055.73	850
4134.8	126			4049.04	900
4133.9	133			4042.36	950
4132.8	140			4035.68	1000
4131.5	147			4029	1050
4130.4	154			4022.31	1100
4129.2	161			4015.63	1150
4128.1	168			4008.95	1200
4126.9	175			4002.27	1250
4125.7	182			3995.58	1300
4124.7	190			3988.9	1350
4123.4	197			3982.22	1400
4122.4	204			3975.54	1450
4121.3	211			3968.85	1500
4120.1	218			3962.17	1550
4119	225			3955.49	1600
4117.8	232			3948.81	1650
4116.7	239			3941.9	1700
4115.6	246			3934.96	1750
4114.5	253			3928.02	1800
4113.4	260			3921.08	1850
4112.3	267			3914.13	1900
4111.1	274			3907.19	1950
4110	281			3900.25	2000
4108.9	288			3893.31	2050
4107.9	295			3886.33	2100
4106.7	302			3879.3	2150
4105.6	309			3872.27	2200
4104.6	316			3865.25	2250
4103.5	323			3858.22	2300
4102.4	330			3851.19	2350
4101.2	337			3844.16	2400
4100.2	345			3837.13	2450
4099.1	352			3830.13	2500
4098	359			3824.17	2550
4097	366			3818.22	2600
4095.8	373			3812.54	2650
4094.7	380			3806.9	2700
4093.7	387			3801.25	2750
4092.7	394			3795.6	2800
4091.5	401			3790.47	2850
4090.4	408			3785.56	2900
4089.4	415			3780.64	2950
4088.4	422			3775.73	3000
4087.2	429			3770.81	3050
4086.1	436			3765.9	3100
4085.1	443			3760.98	3150
4084	450			3756.07	3200
4083	457			3751.51	3250
4081.9	464			3747.84	3300
4080.9	471			3744.17	3350
4079.8	478			3740.5	3400
4078.7	485			3736.83	3450
4077.6	493			3733.16	3500
4076.5	500			3729.49	3550
4075.5	507			3725.81	3600
4074.4	514			3722.14	3650
4073.4	521			3719.03	3700
4072.4	528			3716	3750
4071.2	535			3712.97	3800
4070.2	542			3709.95	3850
4069.1	549			3706.92	3900
4068	556			3703.89	3950
4067	563			3700.86	4000
4066	570			3697.83	4050
4064.9	577			3694.81	4100
4063.9	584			3691.78	4150
4062.7	591			3688.75	4200
4061.7	598			3685.72	4250
4060.7	605			3682.69	4300
4059.6	613			3679.66	4350
4058.5	620			3676.64	4400
4057.5	627			3673.61	4450
4056.8	634			3670.58	4500
4056.3	641			3667.6	4550
4055.3	648			3664.62	4600
4054.3	655			3661.63	4650
4053.2	662			3658.65	4700
4052.1	669			3655.67	4750
4051	676			3652.68	4800
4050	683			3649.7	4850
4049	690			3646.72	4900
4047.9	697			3643.74	4950
4046.9	704			3640.75	5000
4045.8	711			3637.77	5050
4044.8	718			3634.79	5100
4043.7	725			3631.8	5150
4042.7	732			3628.82	5200
4041.7	739			3625.84	5250
4040.6	746			3622.85	5300
4039.6	753			3619.87	5350
4038.6	760			3616.89	5400
4037.5	767			3613.91	5450
4036.4	774			3610.9	5500
4035.4	781			3607.1	5550
4034.4	788			3603.29	5600
4033.3	795			3599.49	5650
4032.3	802			3595.69	5700
4031.2	809			3591.89	5750
4030.2	816			3588.09	5800
4029.1	824			3584.28	5850
4028.1	831			3580.25	5900
4027.1	838			3575.44	5950
4026	845			3570.62	6000
4024.9	852			3565.8	6050
4024	859			3560.99	6100
4023	866			3556.17	6150
4021.9	873			3551.35	6200
4020.9	880			3546.54	6250
4019.8	887			3541.69	6300
4018.7	894			3536.8	6350
4017.8	901			3531.9	6400
4016.7	908			3527.01	6450
4015.7	915			3522.12	6500
4014.7	922			3517.22	6550
4013.6	929			3512.33	6600
4012.6	936			3508.25	6650
4011.6	943			3505.41	6700
4010.6	950			3502.56	6750
4009.5	957			3499.72	6800
4008.4	964			3496.87	6850
4007.4	971			3494.03	6900
4006.3	978			3489.41	6950
4005.4	985			3484.78	7000
4004.4	992			3480.14	7050
4003.3	999			3475.5	7100
4002.3	1006			3470.12	7150
4001.2	1013			3459.1	7200
4000.2	1021			3442.6	7250
3999.1	1028			3420.27	7300
3998.2	1035			3393.96	7350
3997.1	1042			3362.99	7400
3996	1049			3327.99	7450
3995	1056			3284.73	7500
3994	1063			3235.02	7550
3992.9	1070			3182.93	7600
3991.9	1077			3130.81	7650
3990.9	1084			3085.07	7700
3989.9	1091			3083.64	7750
3988.8	1098			3081.54	7800
3987.8	1105			3079.87	7850
3986.8	1112			3078.4	7900
3985.7	1119
3984.7	1126
3983.7	1133
3982.7	1140
3981.7	1147
3980.7	1154
3979.6	1161
3978.7	1169
3978.1	1176
3977.5	1183
3976.4	1190
3975.4	1197
3974.4	1204
3973.4	1211
3972.3	1218
3971.4	1225
3970.3	1232
3969.3	1239
3968.3	1246
3967.4	1253
3966.4	1260
3965.3	1267
3964.2	1274
3963.2	1281
3962.2	1288
3961.2	1295
3960.2	1302
3959.2	1309
3958.2	1316
3957.2	1323
3956.2	1330
3955.2	1337
3954.2	1344
3953.2	1351
3952.2	1358
3951.2	1365
3950.1	1373
3949.1	1380
3948.2	1387
3947.2	1394
3946.2	1401
3945.1	1408
3944.2	1415
3943.2	1422
3942.1	1429
3941.2	1436
3940.2	1443
3939.2	1450
3938.2	1457
3937.2	1464
3936.2	1471
3935.2	1478
3934.2	1485
3933.3	1492
3932.3	1499
3931.3	1506
3930.3	1513
3929.3	1520
3928.4	1528
3927.3	1535
3926.3	1542
3925.4	1549
3924.3	1556
3923.4	1563
3922.4	1570
3921.4	1577
3920.4	1584
3919.4	1591
3918.5	1598
3917.5	1605
3916.5	1612
3915.5	1619
3914.5	1626
3913.6	1634
3912.6	1641
3911.6	1648
3910.6	1655
3909.7	1662
3908.7	1669
3907.7	1676
3906.7	1683
3905.8	1690
3904.8	1697
3903.8	1704
3902.8	1711
3901.9	1718
3901	1725
3900.1	1732
3899.6	1739
3899	1746
3898	1753
3897.1	1760
3896.1	1767
3895.2	1774
3894.2	1781
3893.2	1788
3892.3	1795
3891.3	1802
3890.4	1809
3889.5	1817
3888.6	1824
3887.6	1831
3886.6	1838
3885.7	1845
3884.8	1852
3883.8	1859
3882.9	1866
3881.9	1873
3881	1880
3880.1	1887
3879.1	1894
3878.2	1901
3877.2	1908
3876.3	1915
3875.3	1922
3874.4	1929
3873.5	1936
3872.6	1943
3871.7	1950
3870.7	1957
3869.8	1964
3869	1971
3868	1978
3867.1	1985
3866.1	1993
3865.2	2000
3864.2	2007
3863.4	2014
3862.4	2021
3861.5	2028
3860.6	2035
3859.7	2042
3858.7	2049
3857.9	2056
3856.9	2063
3856.1	2070
3855.1	2077
3854.3	2084
3853.3	2091
3852.5	2098
3851.5	2105
3850.7	2112
3849.8	2119
3848.8	2126
3848	2133
3847.1	2140
3846.1	2148
3845.3	2155
3844.5	2162
3843.5	2169
3842.6	2176
3841.7	2183
3840.9	2190
3839.9	2197
3839	2204
3838.2	2211
3837.3	2218
3836.4	2225
3835.5	2232
3834.7	2239
3833.7	2246
3832.9	2253
3832	2260
3831.1	2268
3830.3	2275
3829.4	2282
3828.6	2289
3827.6	2296
3826.8	2303
3825.9	2310
3825.1	2317
3824.2	2324
3823.3	2331
3822.5	2338
3821.6	2345
3821.3	2352
3820.9	2359
3820	2366
3819.2	2373
3818.3	2380
3817.5	2387
3816.6	2394
3815.8	2401
3815	2409
3814.1	2416
3813.3	2423
3812.4	2430
3811.6	2437
3810.8	2444
3810	2451
3809.1	2458
3808.3	2465
3807.5	2472
3806.6	2479
3805.8	2486
3805	2493
3804.2	2500
3803.3	2507
3802.5	2514
3801.7	2521
3800.9	2528
3800.1	2535
3799.3	2542
3798.5	2549
3797.6	2557
3796.8	2564
3796.1	2571
3795.3	2578
3794.4	2585
3793.6	2592
3792.8	2599
3792	2606
3791.3	2613
3790.5	2620
3789.7	2627
3788.9	2634
3788.1	2641
3787.3	2648
3786.5	2655
3785.8	2662
3784.9	2670
3784.2	2677
3783.4	2684
3782.6	2691
3781.9	2698
3781.1	2705
3780.3	2712
3779.6	2719
3778.8	2726
3778	2733
3777.3	2740
3776.5	2747
3775.8	2754
3775	2761
3774.2	2768
3773.4	2775
3772.7	2782
3772	2789
3771.2	2796
3770.4	2803
3769.8	2810
3768.9	2817
3768.1	2824
3767.5	2831
3766.7	2839
3766	2846
3765.2	2853
3764.5	2860
3763.7	2867
3763	2874
3762.3	2881
3761.6	2888
3760.8	2895
3760.2	2902
3759.3	2909
3758.6	2916
3757.9	2923
3757.2	2930
3756.4	2937
3755.7	2944
3755	2951
3754.3	2958
3753.6	2965
3752.9	2973
3752.2	2980
3751.4	2987
3750.7	2994
3750.1	3001
3749.4	3008
3748.7	3015
3748	3022
3747.2	3029
3746.5	3036
3745.8	3043
3745.1	3050
3744.4	3057
3743.7	3064
3743.2	3071
3742.8	3078
3742.5	3085
3742	3092
3741.3	3099
3740.5	3106
3739.9	3113
3739.2	3120
3738.6	3127
3737.9	3134
3737.2	3141
3736.6	3148
3735.9	3155
3735.2	3162
3734.6	3169
3733.9	3177
3733.2	3184
3732.5	3191
3731.8	3198
3731.2	3205
3730.5	3212
3729.9	3219
3729.2	3226
3728.5	3233
3727.9	3240
3727.3	3247
3726.6	3254
3725.9	3261
3725.3	3268
3724.6	3275
3723.9	3282
3723.4	3289
3722.7	3296
3722.1	3303
3721.4	3310
3720.8	3318
3720.1	3325
3719.5	3332
3718.8	3339
3718.2	3346
3717.5	3353
3716.9	3360
3716.3	3367
3715.7	3374
3715.1	3381
3714.5	3388
3713.9	3395
3713.2	3402
3712.6	3409
3711.9	3416
3711.3	3423
3710.7	3430
3710.1	3437
3709.5	3444
3708.9	3452
3708.3	3459
3707.6	3466
3707	3473
3706.5	3480
3705.9	3487
3705.3	3494
3704.6	3501
3704	3508
3703.4	3515
3702.8	3522
3702.3	3529
3701.7	3536
3701	3543
3700.4	3550
3699.8	3557
3699.2	3564
3698.7	3571
3698.1	3578
3697.4	3585
3696.8	3592
3696.3	3599
3695.7	3607
3695.1	3614
3694.5	3621
3694	3628
3693.4	3635
3692.9	3642
3692.2	3649
3691.7	3656
3691.1	3663
3690.5	3670
3689.9	3677
3689.4	3684
3688.8	3691
3688.2	3698
3687.6	3705
3687.1	3712
3686.5	3719
3685.9	3726
3685.4	3733
3684.9	3740
3684.3	3747
3683.7	3755
3683.1	3762
3682.6	3769
3682	3776
3681.5	3783
3680.9	3790
3680.3	3797
3679.8	3804
3679.3	3811
3678.7	3818
3678.1	3825
3677.6	3832
3677	3839
3676.5	3846
3676	3853
3675.3	3860
3674.9	3867
3674.4	3874
3673.8	3881
3673.3	3888
3672.7	3895
3672.2	3902
3671.7	3909
3671.1	3917
3670.6	3924
3670.1	3931
3669.5	3938
3669.1	3945
3668.5	3952
3668	3959
3667.4	3966
3666.9	3973
3666.5	3980
3665.8	3987
3665.4	3994
3664.8	4001
3664.5	4008
3664.2	4015
3664.1	4022
3663.6	4029
3663.1	4036
3662.5	4043
3662.1	4050
3661.5	4057
3661	4064
3660.5	4071
3659.9	4079
3659.5	4086
3658.9	4093
3658.5	4100
3657.9	4107
3657.4	4114
3656.9	4121
3656.4	4128
3655.9	4135
3655.4	4142
3654.9	4149
3654.4	4156
3653.9	4163
3653.5	4170
3653	4177
3652.4	4184
3651.9	4191
3651.4	4198
3650.9	4205
3650.4	4212
3650	4219
3649.5	4226
3648.9	4234
3648.4	4241
3648	4248
3647.5	4255
3647	4262
3646.5	4269
3646	4276
3645.6	4283
3645.1	4290
3644.6	4297
3644.1	4304
3643.6	4311
3643.1	4318
3642.7	4325
3642.1	4332
3641.6	4339
3641.1	4346
3640.7	4353
3640.2	4360
3639.8	4367
3639.1	4374
3638.7	4381
3638.2	4388
3637.8	4396
3637.3	4403
3636.8	4410
3636.4	4417
3635.9	4424
3635.5	4431
3635	4438
3634.5	4445
3634	4452
3633.5	4459
3633.1	4466
3632.7	4473
3632.2	4480
3631.7	4487
3631.2	4494
3630.7	4501
3630.3	4508
3629.8	4515
3629.3	4522
3628.9	4529
3628.4	4536
3627.9	4543
3627.5	4550
3627	4557
3626.6	4565
3626.1	4572
3625.6	4579
3625.2	4586
3624.7	4593
3624.2	4600
3623.7	4607
3623.3	4614
3622.9	4621
3622.3	4628
3621.9	4635
3621.4	4642
3621	4649
3620.6	4656
3620.1	4663
3619.6	4670
3619.1	4677
3618.7	4684
3618.2	4691
3617.7	4698
3617.4	4705
3616.9	4712
3616.4	4720
3615.9	4727
3615.5	4733
3615.1	4741
3614.6	4748
3614.1	4755
3613.6	4762
3613.2	4769
3612.8	4776
3612.2	4783
3611.8	4790
3611.4	4797
3610.9	4804
3610.5	4811
3610	4818
3609.5	4825
3609.1	4832
3608.5	4839
3608.2	4846
3607.7	4853
3607.2	4860
3606.8	4868
3606.3	4875
3605.9	4882
3605.5	4889
3604.9	4896
3604.5	4903
3604	4910
3603.5	4917
3603.1	4924
3602.6	4931
3602.2	4938
3601.7	4945
3601.3	4952
3600.9	4959
3600.4	4966
3599.9	4973
3599.4	4980
3599	4987
3598.5	4994
3598	5001
3597.6	5008
3597.1	5015
3596.6	5022
3596.2	5029
3595.7	5037
3595.3	5044
3594.9	5051
3594.4	5058
3593.9	5065
3593.5	5072
3593	5079
3592.5	5086
3592	5093
3591.6	5100
3591.1	5107
3590.7	5114
3590.2	5121
3589.7	5128
3589.3	5135
3588.8	5142
3588.3	5149
3587.9	5156
3587.4	5163
3586.9	5170
3586.5	5177
3586	5185
3585.9	5192
3585.6	5199
3585.5	5206
3585	5213
3584.6	5220
3584	5227
3583.7	5234
3583.2	5241
3582.7	5248
3582.2	5255
3581.7	5262
3581.3	5269
3580.9	5276
3580.4	5283
3579.9	5290
3579.4	5298
3578.9	5305
3578.5	5312
3578	5319
3577.6	5326
3577	5333
3576.7	5340
3576.2	5347
3575.7	5354
3575.3	5361
3574.9	5368
3574.4	5375
3573.9	5382
3573.4	5389
3573	5396
3572.5	5403
3572.1	5410
3571.6	5417
3571.2	5424
3570.7	5431
3570.3	5438
3569.7	5445
3569.2	5452
3568.8	5459
3568.4	5466
3567.9	5473
3567.4	5480
3567.1	5487
3566.6	5494
3566.1	5502
3565.6	5509
3565.1	5516
3564.7	5523
3564.2	5530
3563.8	5537
3563.3	5544
3562.8	5551
3562.4	5558
3561.9	5565
3561.6	5572
3561.1	5579
3560.6	5586
3560.2	5593
3559.8	5600
3559.3	5607
3558.8	5614
3558.4	5621
3558	5628
3557.5	5635
3557.1	5642
3556.7	5649
3556.2	5656
3555.8	5663
3555.3	5670
3554.9	5678
3554.4	5685
3554.1	5692
3553.6	5699
3553.1	5706
3552.8	5713
3552.3	5720
3551.8	5727
3551.4	5734
3551	5741
3550.5	5748
3550.1	5755
3549.6	5762
3549.2	5769
3548.8	5776
3548.4	5783
3547.9	5790
3547.5	5797
3547	5804
3546.6	5811
3546.2	5818
3545.8	5826
3545.4	5833
3544.9	5840
3544.5	5847
3544.1	5854
3543.5	5861
3543.2	5868
3542.7	5875
3542.3	5882
3541.9	5889
3541.5	5896
3541	5903
3540.5	5910
3540.1	5917
3539.6	5924
3539.2	5931
3538.9	5938
3538.4	5945
3537.9	5952
3537.5	5959
3537.1	5966
3536.6	5973
3536.2	5980
3535.8	5987
3535.3	5994
3534.9	6001
3534.5	6008
3534	6015
3533.5	6022
3533.1	6029
3532.7	6037
3532.2	6044
3531.8	6051
3531.3	6058
3530.9	6065
3530.4	6072
3529.9	6079
3529.6	6086
3529.1	6093
3528.6	6100
3528.2	6107
3527.7	6114
3527.2	6121
3526.8	6128
3526.3	6135
3525.8	6142
3525.4	6149
3524.9	6156
3524.5	6163
3523.9	6170
3523.5	6177
3523	6184
3522.6	6191
3522.1	6198
3521.6	6205
3521.1	6212
3520.6	6219
3520.1	6226
3519.6	6233
3519.2	6241
3518.6	6248
3518.2	6255
3517.6	6262
3517.2	6269
3516.7	6276
3516.2	6283
3515.7	6290
3515.2	6297
3514.7	6304
3514.3	6311
3513.7	6318
3513.2	6325
3512.6	6332
3512.2	6339
3511.6	6346
3511.2	6353
3510.6	6360
3510.1	6367
3509.6	6374
3509.1	6381
3508.6	6388
3508	6395
3507.6	6402
3507.2	6409
3507	6417
3506.8	6424
3506.3	6431
3505.8	6438
3505.2	6445
3504.8	6452
3504.2	6459
3503.7	6466
3503.2	6473
3502.7	6480
3502.1	6487
3501.5	6494
3501	6501
3500.5	6508
3500	6515
3499.5	6522
3499	6529
3498.4	6536
3497.9	6543
3497.4	6550
3496.8	6557
3496.3	6564
3495.7	6571
3495.2	6578
3494.7	6585
3494.1	6592
3493.6	6599
3493	6607
3492.5	6614
3492	6621
3491.4	6628
3490.9	6635
3490.4	6642
3489.8	6649
3489.2	6656
3488.7	6663
3488.1	6670
3487.6	6677
3487	6684
3486.4	6691
3485.8	6698
3485.3	6705
3484.7	6712
3484.1	6719
3483.5	6726
3483	6733
3482.4	6740
3481.7	6748
3481.1	6755
3480.5	6762
3479.9	6769
3479.3	6776
3478.8	6783
3478.1	6790
3477.4	6797
3476.8	6804
3476.2	6811
3475.6	6818
3474.9	6825
3474.3	6832
3473.5	6839
3472.9	6846
3472.1	6853
3471.5	6860
3470.8	6867
3470.1	6874
3469.4	6881
3468.6	6888
3467.8	6896
3467.1	6903
3466.3	6910
3465.6	6917
3464.8	6924
3464	6931
3463.2	6938
3462.4	6945
3461.5	6952
3460.7	6959
3459.8	6966
3459	6973
3458.1	6980
3457.2	6987
3456.3	6994
3455.4	7001
3454.5	7008
3453.5	7015
3452.5	7022
3451.6	7029
3450.5	7036
3449.6	7043
3448.5	7051
3447.5	7058
3446.6	7065
3445.6	7072
3444.4	7079
3443.2	7086
3442.2	7093
3441	7100
3439.9	7107
3438.7	7114
3437.6	7121
3436.3	7128
3435.1	7135
3433.8	7142
3432.6	7149
3431.3	7156
3430	7163
3428.6	7170
3428.1	7177
3426.7	7184
3425.2	7191
3423.8	7199
3422.3	7206
3420.7	7213
3419.1	7220
3417.6	7227
3415.9	7234
3414.2	7241
3412.5	7248
3410.8	7255
3409	7262
3407.1	7269
3405.2	7276
3403.3	7283
3401.4	7290
3399.4	7297
3397.3	7304
3395.1	7311
3393	7318
3390.8	7325
3388.5	7332
3386.2	7339
3383.8	7347
3381.4	7354
3378.9	7361
3376.4	7368
3373.8	7375
3371.2	7382
3368.4	7389
3365.6	7396
3362.9	7403
3360	7410
3357.1	7417
3354.2	7424
3351.1	7431
3348.9	7438
3345.9	7445
3342.8	7452
3339.6	7459
3336.3	7467
3333	7474
3329.7	7481
3326.4	7488
3323	7495
3319.4	7502
3315.9	7509
3312.3	7516
3308.7	7523
3304.9	7530
3301.1	7537
3297.3	7544
3293.5	7551
3289.5	7558
3285.5	7565
3281.4	7572
3277.3	7579
3273.1	7586
3269.7	7594
3265.3	7601
3261	7608
3256.6	7615
3252	7622
3247.3	7629
3242.6	7636
3237.8	7643
3233	7650
3228	7657
3223	7664
3217.8	7671
3212.5	7678
3207.2	7685
3201.7	7692
3196	7699
3191.2	7706
3185.4	7713
3179.4	7720
3173.2	7727
3167	7734
3160.5	7742
3153.9	7749
3147.1	7756
3140.1	7763
3132.8	7770
3125.5	7777
3117.8	7784
3110.7	7791
3102.6	7798
3094.3	7805
3085.5	7812
3076.7	7819
3067.5	7826
3057.9	7833
3047.8	7840
3037.4	7847
3027.4	7854
3016.2	7861
3004.4	7868

## Sheet: 1C Discharge
Voltage(mV)	Capacity(mAh)	experimental data		Voltage(mV)	Capacity(mAh)		simulation data
4147.8	0			0	4107.4
4089.3	20			126	4076.8
4082.5	42			252	4051.51
4077.3	63			378	4028.42
4072.6	84			504	4006.19
4068.3	105			630	3984.95
4064.4	126			756	3964.91
4060.5	148			882	3944.88
4056.9	169			1008	3925.37
4054	190			1134	3905.97
4050.4	211			1260	3887.11
4046.8	233			1386	3868.62
4043.2	254			1512	3850.68
4039.7	275			1638	3833.69
4036.3	296			1764	3816.69
4032.8	318			1890	3799.7
4029.4	339			2016	3782.71
4026	360			2142	3766
4022.7	381			2268	3749.32
4019.3	402			2394	3732.64
4015.9	424			2520	3715.97
4012.6	445			2646	3698.62
4009.3	466			2772	3682.55
4005.9	487			2898	3666.3
4002.6	509			3024	3650.98
3999.4	530			3150	3637.44
3996	551			3276	3624.72
3992.8	572			3402	3613.63
3989.5	593			3528	3603.62
3986.2	614			3654	3595.56
3983.1	636			3780	3586.39
3979.8	657			3906	3577.89
3977.5	678			4032	3570.26
3974.2	699			4158	3562.63
3971.1	720			4284	3555.57
3967.9	741			4410	3548.77
3964.7	763			4536	3541.97
3961.5	784			4662	3534.85
3958.3	805			4788	3527.69
3955.2	826			4914	3520.53
3952	847			5040	3513.37
3948.9	869			5166	3506.21
3945.8	890			5292	3498.65
3942.8	911			5418	3490.02
3939.5	932			5544	3481.3
3936.6	954			5670	3471.32
3933.3	975			5796	3460.31
3930.3	996			5922	3447.59
3927.2	1017			6048	3434.74
3924.1	1039			6174	3419.79
3921.1	1060			6300	3403.55
3918.1	1081			6426	3385.06
3914.9	1102			6552	3368.76
3912	1124			6678	3352.96
3909	1145			6804	3337.3
3905.9	1166			6930	3318.67
3902.9	1187			7056	3291.94
3900	1208			7182	3247.91
3897.9	1230			7308	3158.5
3894.9	1251			7434	2987.22
3892	1272
3889	1293
3886.1	1314
3883.1	1336
3880.3	1357
3877.3	1378
3874.4	1400
3871.6	1421
3868.7	1442
3865.8	1463
3863	1484
3860.2	1506
3857.3	1527
3854.5	1548
3851.7	1569
3848.8	1591
3846.1	1612
3843.3	1633
3840.6	1654
3837.8	1676
3835	1697
3832.3	1718
3829.6	1739
3826.8	1760
3824.2	1782
3821.5	1803
3819.6	1824
3817	1845
3814.3	1867
3811.7	1888
3809.1	1909
3806.5	1930
3803.9	1952
3801.2	1973
3798.6	1994
3796.1	2015
3793.6	2036
3791.1	2058
3788.5	2079
3785.9	2100
3783.5	2122
3780.9	2142
3778.5	2164
3776	2185
3773.5	2206
3771.1	2228
3768.6	2249
3766.2	2270
3763.7	2291
3761.3	2313
3759	2334
3756.6	2355
3754.2	2376
3751.9	2398
3749.4	2419
3747.1	2440
3744.8	2461
3742.9	2483
3741.2	2504
3738.9	2525
3736.6	2546
3734.4	2567
3732.2	2589
3729.9	2610
3727.6	2631
3725.4	2652
3723.4	2673
3721.1	2695
3718.8	2716
3716.7	2737
3714.5	2759
3712.4	2780
3710.2	2801
3708.2	2822
3706.1	2843
3704	2865
3701.8	2886
3699.8	2907
3697.7	2928
3695.8	2949
3693.8	2970
3691.7	2992
3689.7	3013
3687.6	3034
3685.7	3055
3683.7	3077
3681.7	3098
3679.7	3119
3677.8	3140
3675.9	3161
3674	3182
3672.1	3203
3670.1	3224
3668.3	3245
3666.5	3267
3664.5	3288
3663.5	3309
3661.6	3330
3659.9	3351
3657.9	3373
3656.2	3394
3654.4	3415
3652.6	3436
3650.7	3458
3649	3479
3647.3	3501
3645.5	3522
3643.7	3543
3642	3564
3640.2	3586
3638.5	3607
3636.8	3628
3635.2	3649
3633.5	3670
3631.7	3691
3630.1	3713
3628.5	3734
3626.8	3755
3625.2	3776
3623.5	3798
3621.9	3819
3620.4	3840
3618.7	3861
3617.1	3882
3615.5	3903
3613.9	3925
3612.3	3946
3610.8	3967
3609.2	3988
3607.7	4010
3606.1	4031
3604.6	4052
3603.1	4073
3601.6	4094
3600	4116
3598.5	4137
3597	4158
3595.5	4179
3594.1	4200
3592.5	4222
3591.1	4243
3589.7	4264
3588.2	4285
3586.7	4306
3585.7	4328
3584.7	4349
3583.3	4370
3581.8	4391
3580.4	4413
3579	4434
3577.6	4455
3576.2	4476
3574.7	4498
3573.3	4519
3571.9	4540
3570.6	4561
3569.1	4582
3567.7	4604
3566.4	4625
3565	4646
3563.6	4667
3562.2	4688
3560.8	4710
3559.4	4731
3558.1	4752
3556.8	4773
3555.5	4794
3554.1	4815
3552.7	4837
3551.4	4858
3550	4879
3548.7	4900
3547.3	4921
3545.9	4943
3544.6	4964
3543.2	4985
3541.9	5006
3540.6	5028
3539.2	5049
3537.9	5070
3536.6	5091
3535.2	5112
3533.9	5133
3532.5	5155
3531.2	5176
3529.9	5197
3528.6	5218
3527.2	5239
3525.9	5260
3524.6	5282
3523.2	5303
3521.9	5324
3520.5	5345
3519.3	5366
3517.9	5388
3516.6	5409
3515.2	5430
3513.8	5451
3512.5	5473
3511.1	5494
3509.8	5515
3508.3	5536
3507.2	5557
3506.5	5579
3505.1	5600
3503.8	5621
3502.4	5642
3501	5663
3499.6	5685
3498.2	5706
3496.7	5727
3495.4	5748
3493.9	5769
3492.4	5791
3491	5812
3489.5	5833
3488	5854
3486.5	5876
3485	5897
3483.4	5918
3481.9	5939
3480.4	5960
3478.8	5981
3477.3	6002
3475.7	6023
3474.1	6045
3472.5	6066
3470.8	6087
3469.2	6108
3467.6	6130
3465.9	6151
3464.3	6172
3462.6	6194
3460.9	6215
3459.2	6236
3457.5	6257
3455.8	6278
3454	6300
3452.2	6321
3450.4	6342
3448.5	6363
3446.6	6384
3444.6	6406
3442.6	6427
3440.6	6448
3438.4	6469
3436.3	6490
3433.9	6512
3431.6	6533
3429.1	6554
3427.4	6576
3424.8	6597
3422	6618
3419	6639
3416	6660
3412.9	6681
3409.7	6702
3406.1	6724
3402.5	6745
3398.7	6766
3394.7	6787
3390.5	6808
3386.1	6830
3381.5	6851
3376.5	6872
3371.4	6893
3365.9	6914
3360.1	6936
3354	6957
3348.4	6978
3341.6	7000
3334.5	7021
3327	7042
3319	7063
3310.6	7084
3301.8	7105
3292.3	7127
3282.2	7148
3271.9	7169
3261.7	7191
3250.2	7212
3237.9	7233
3225.1	7254
3211.5	7276
3197.1	7297
3182.8	7318
3166.4	7339
3149	7361
3130.3	7382
3111	7403
3089	7424
3065.3	7445
3038.7	7467
3010.6	7488

## Sheet: 4C Discharge
Voltage(mV)	Capacity(mAh)	experimental data			Voltage(mV)	Capacity(mAh)		simulation data
4178.6	0				0	4107.4
3977.8	83				126	4076.8
3951.6	169				252	4051.51
3932.6	254				378	4028.42
3916.6	339				504	4006.19
3902.2	423				630	3984.95
3889.9	508				756	3964.91
3877.2	593				882	3944.88
3865	679				1008	3925.37
3853	763				1134	3905.97
3841.2	849				1260	3887.11
3829.5	934				1386	3868.62
3819	1019				1512	3850.68
3807.6	1104				1638	3833.69
3796.4	1189				1764	3816.69
3785.2	1275				1890	3799.7
3774.1	1360				2016	3782.71
3763.3	1446				2142	3766
3752.5	1531				2268	3749.32
3742.6	1616				2394	3732.64
3732.1	1701				2520	3715.97
3721.7	1786				2646	3698.62
3711.3	1871				2772	3682.55
3701	1956				2898	3666.3
3690.8	2041				3024	3650.98
3680.6	2126				3150	3637.44
3670.7	2211				3276	3624.72
3661.6	2296				3402	3613.63
3651.8	2381				3528	3603.62
3642	2466				3654	3595.56
3632.6	2552				3780	3586.39
3623.1	2637				3906	3577.89
3613.9	2722				4032	3570.26
3604.7	2807				4158	3562.63
3595.8	2892				4284	3555.57
3586.9	2977				4410	3548.77
3579.1	3061				4536	3541.97
3570.8	3146				4662	3534.85
3562.5	3231				4788	3527.69
3554.3	3315				4914	3520.53
3546.4	3399				5040	3513.37
3538.5	3484				5166	3506.21
3530.8	3569				5292	3498.65
3523.2	3655				5418	3490.02
3515.8	3740				5544	3481.3
3508.6	3826				5670	3471.32
3502.4	3910				5796	3460.31
3495.4	3996				5922	3447.59
3488.8	4080				6048	3434.74
3482.2	4165				6174	3419.79
3475.7	4251				6300	3403.55
3469.3	4336				6426	3385.06
3463.1	4421				6552	3368.76
3457.1	4505				6678	3352.96
3451.2	4590				6804	3337.3
3445.4	4675				6930	3318.67
3439.5	4761				7056	3291.94
3433.9	4845				7182	3247.91
3428.4	4930				7308	3158.5
3423.5	5015				7434	2987.22
3418	5100
3412.4	5186
3406.8	5271
3401.2	5356
3395.6	5441
3389.9	5526
3384.2	5611
3378.4	5696
3372.2	5780
3366.1	5865
3359.8	5950
3353.2	6036
3347.3	6120
3340.1	6205
3332.7	6290
3324.8	6376
3316.3	6460
3307	6546
3297	6631
3285.6	6717
3272.5	6802
3258.6	6887
3240.9	6972
3220.2	7057
3194.9	7143
3165.7	7228
3128.9	7312
3084.7	7398
3030	7482
