# Supplementary material for: Simulation of electrochemical behavior in Lithium ion battery during discharge process
Source: PLoS One. 2018 Jan 2;13(1):e0189757. doi: 10.1371/journal.pone.0189757 (PMC5749719; doi:10.1371/journal.pone.0189757)
Supplement: S2 File — (ZIP) [file pone.0189757.s002.zip › Fig4.xlsx]

## Sheet: 0℃
Voltage(mV)	Capacity(mAh)	experimental data			Voltage(mV)	Capacity(mAh)		simulation data
4186.6	0				0	4055.49
4011.8	20				40	4043.31
3999.2	42				80	4033.04
3989.7	63				120	4023.97
3981.9	85				160	4015.23
3975.9	106				200	4007.25
3970.1	127				240	3999.24
3964.6	149				280	3992.48
3959.8	170				320	3984.16
3955.2	191				360	3976.02
3950.9	212				400	3968.64
3946.8	233				440	3961.15
3942.8	255				480	3954.04
3939	276				520	3946.62
3935.2	297				560	3939.65
3931.6	319				600	3932.73
3928.2	340				640	3926.17
3924.7	361				680	3918.06
3921.3	382				720	3912.3
3918	403				760	3905.62
3914.7	425				800	3899.02
3911.5	446				840	3892.1
3908.3	467				880	3885.25
3905.1	489				920	3879.06
3902	510				960	3872.59
3899.5	531				1000	3865.64
3896.5	552				1040	3859.7
3893.4	574				1080	3853.97
3890.4	595				1120	3847.45
3887.4	616				1160	3841.14
3884.3	637				1200	3834.66
3881.3	659				1240	3828.56
3878.2	680				1280	3822.91
3875.3	701				1320	3816.55
3872.2	722				1360	3812.21
3869.2	743				1400	3804.42
3866.2	764				1440	3798.93
3863.2	786				1480	3792.57
3860.3	807				1520	3786.91
3857.2	828				1560	3781.24
3854.3	849				1600	3775.32
3851.3	871				1640	3769.73
3848.4	892				1680	3764.03
3845.4	913				1720	3757.91
3842.5	934				1760	3752.36
3839.6	956				1800	3747.18
3836.5	977				1840	3741.32
3833.6	998				1880	3736.1
3830.7	1019				1920	3730.81
3827.8	1040				1960	3725.39
3824.9	1062				2000	3719.23
3822	1083				2040	3714.04
3820	1104				2080	3708.22
3817.1	1125				2120	3702.88
3814.1	1147				2160	3697.41
3811.4	1168				2200	3692.13
3808.4	1189				2240	3686.59
3805.5	1210				2280	3681.48
3802.7	1231				2320	3675.08
3799.8	1253				2360	3669.64
3796.8	1274				2400	3663.86
3794	1295				2440	3658.38
3791.2	1316				2480	3652.62
3788.3	1337				2520	3647.04
3785.5	1359				2560	3641.34
3782.6	1380				2600	3635.98
3779.8	1402				2640	3629.02
3777.1	1423				2680	3624.55
3774.1	1444				2720	3619.25
3771.4	1465				2760	3614.07
3768.6	1487				2800	3609.14
3765.8	1508				2840	3603.97
3763	1529				2880	3599.37
3760.2	1550				2920	3594.54
3757.4	1571				2960	3589.66
3754.6	1592				3000	3585.13
3751.9	1614				3040	3580.82
3749	1635				3080	3576.73
3746.3	1656				3120	3572.84
3743.5	1677				3160	3568.83
3741.7	1698				3200	3565.75
3739.1	1719				3240	3561.88
3736.1	1741				3280	3558.85
3733.5	1762				3320	3554.89
3730.8	1783				3360	3551.65
3728.1	1804				3400	3548.36
3725.4	1825				3440	3545.43
3722.6	1847				3480	3542.43
3719.9	1868				3520	3539.53
3717.2	1889				3560	3536.79
3714.5	1910				3600	3533.93
3711.9	1931				3640	3531.26
3709.1	1952				3680	3528.41
3706.4	1974				3720	3525.82
3703.7	1995				3760	3523.92
3701.1	2016				3800	3521.11
3698.5	2037				3840	3518.37
3695.8	2058				3880	3515.92
3693.2	2080				3920	3513.43
3690.5	2101				3960	3510.59
3687.9	2122				4000	3508.21
3685.1	2144				4040	3506.18
3682.5	2165				4080	3503.78
3679.9	2186				4120	3501.8
3677.2	2207				4160	3498.88
3674.6	2229				4200	3497.12
3672.1	2250				4240	3494.67
3669.5	2271				4280	3492.56
3666.9	2293				4320	3491.6
3664.4	2314				4360	3488.62
3662.6	2335				4400	3485.72
3659.9	2356				4440	3483.49
3657.3	2377				4480	3481.27
3654.9	2399				4520	3478.92
3652.3	2420				4560	3477.29
3649.7	2441				4600	3474.39
3647.2	2462				4640	3472.17
3644.7	2484				4680	3469.84
3642.2	2505				4720	3467.32
3639.7	2526				4760	3466.02
3637.1	2547				4800	3462.73
3634.6	2569				4840	3459.93
3632.2	2590				4880	3457.92
3629.7	2611				4920	3454.96
3627.2	2632				4960	3452.77
3624.8	2653				5000	3449.96
3622.3	2675				5040	3447.53
3619.8	2696				5080	3444.93
3617.3	2717				5120	3441.86
3614.9	2738				5160	3439.21
3612.5	2760				5200	3436.16
3610.1	2781				5240	3432.97
3607.7	2802				5280	3430
3605.3	2823				5320	3426.84
3602.9	2844				5360	3424.75
3600.5	2866				5400	3419.99
3598.1	2887				5440	3416.31
3595.7	2908				5480	3413
3593.3	2930				5520	3409.39
3591	2951				5560	3405.45
3588.7	2972				5600	3401.1
3586.4	2993				5640	3397.3
3584.9	3014				5680	3392.44
3582.7	3035				5720	3388.15
3580.3	3056				5760	3383.91
3578.1	3077				5800	3379.09
3575.7	3098				5840	3374.33
3573.5	3120				5880	3369.37
3571.2	3141				5920	3364.18
3568.8	3162				5960	3358.41
3566.5	3184				6000	3352.12
3564.4	3205				6040	3346.45
3562.1	3226				6080	3340.3
3559.8	3247				6120	3336.2
3557.6	3269				6160	3328.92
3555.5	3290				6200	3325.08
3553.2	3311				6240	3318.75
3551	3332				6280	3313.39
3548.7	3353				6320	3307.6
3546.6	3375				6360	3302.58
3544.4	3396				6400	3297.53
3542.2	3417				6440	3292.23
3540.1	3439				6480	3286.93
3537.8	3460				6520	3281.72
3535.7	3481				6560	3275.6
3533.5	3503				6600	3269.28
3531.5	3524				6640	3261.3
3529.3	3545				6680	3252.25
3527.2	3566				6720	3242.47
3525.2	3587				6760	3231.77
3523	3609				6800	3216.79
3520.9	3630				6840	3198.56
3518.9	3651				6880	3176.84
3516.8	3672				6920	3146.41
3514.7	3694				6960	3109.74
3512.6	3715				7000	3065.68
3510.6	3736				7040	3012.11
3508.7	3758
3507	3779
3505.3	3800
3503.2	3821
3501.3	3843
3499.4	3864
3497.3	3885
3495.2	3907
3493.3	3928
3491.4	3949
3489.5	3970
3487.4	3991
3485.4	4013
3483.5	4034
3481.5	4055
3479.5	4077
3477.5	4098
3475.6	4119
3473.6	4140
3471.6	4161
3469.6	4183
3467.7	4204
3465.8	4225
3463.8	4246
3462	4267
3460	4289
3458.1	4310
3456.2	4331
3454.1	4352
3452.2	4373
3450.3	4395
3448.4	4416
3446.5	4437
3444.4	4459
3442.5	4480
3440.6	4501
3438.6	4522
3436.7	4543
3434.7	4565
3432.9	4586
3430.9	4608
3429	4629
3427.9	4650
3426	4671
3424	4692
3422.1	4714
3420.1	4735
3418.2	4756
3416.3	4777
3414.4	4798
3412.4	4820
3410.4	4841
3408.5	4862
3406.4	4884
3404.3	4905
3402.4	4926
3400.4	4947
3398.3	4968
3396.3	4990
3394.2	5011
3392.1	5032
3390.2	5053
3388.1	5074
3386	5096
3383.9	5117
3381.8	5139
3379.7	5160
3377.5	5181
3375.4	5202
3373.3	5223
3371.1	5244
3369	5266
3366.7	5287
3364.5	5308
3362.2	5329
3359.9	5351
3357.6	5372
3355.4	5393
3353.2	5414
3350.8	5436
3349.2	5457
3346.8	5478
3344.3	5499
3341.9	5521
3339.4	5542
3337	5563
3334.5	5584
3331.9	5605
3329.2	5627
3326.6	5648
3324	5669
3321.3	5691
3318.5	5712
3315.7	5733
3312.9	5754
3310.1	5776
3307.2	5797
3304.3	5818
3301.3	5839
3298.4	5860
3295.3	5881
3292.1	5903
3289	5924
3285.8	5945
3282.5	5966
3279.2	5987
3275.8	6009
3272.4	6030
3269.8	6051
3266.2	6072
3262.6	6094
3259	6115
3255.2	6136
3251.4	6157
3247.5	6178
3243.5	6199
3239.3	6221
3235.2	6242
3230.9	6263
3226.7	6284
3222.2	6306
3217.5	6327
3212.7	6348
3207.9	6370
3202.9	6391
3197.9	6412
3192.7	6434
3188.1	6455
3182.6	6476
3176.8	6498
3171	6519
3165.3	6540
3159.1	6561
3152.7	6583
3146.3	6604
3139.7	6625
3132.8	6646
3125.7	6667
3118.4	6688
3111.7	6710
3104.1	6731
3095.8	6752
3087.5	6773
3078.9	6795
3070	6816
3060.5	6837
3050.7	6858
3040.8	6880
3031.1	6901
3020.2	6922
3008.8	6943

## Sheet: 25℃
Voltage(mV)	Capacity(mAh)	experimental data			Voltage(mV)	Capacity(mAh)		simulation data
4147.8	0				0	4160.55
4089.3	20				42	4149.05
4082.5	42				84	4138.8
4077.3	63				126	4129.88
4072.6	84				168	4121.39
4068.3	105				210	4113.02
4064.4	126				252	4104.67
4060.5	148				294	4096.62
4056.9	169				336	4088.93
4054	190				378	4081.24
4050.4	211				420	4073.63
4046.8	233				462	4066.61
4043.2	254				504	4059.59
4039.7	275				546	4052.57
4036.3	296				588	4045.53
4032.8	318				630	4038.48
4029.4	339				672	4031.43
4026	360				714	4024.54
4022.7	381				756	4017.86
4019.3	402				798	4011.18
4015.9	424				840	4004.5
4012.6	445				882	3997.83
4009.3	466				924	3991.15
4005.9	487				966	3984.47
4002.6	509				1008	3978.05
3999.4	530				1050	3971.73
3996	551				1092	3965.42
3992.8	572				1134	3959.1
3989.5	593				1176	3952.78
3986.2	614				1218	3946.46
3983.1	636				1260	3940.15
3979.8	657				1302	3934.08
3977.5	678				1344	3928.01
3974.2	699				1386	3921.94
3971.1	720				1428	3915.86
3967.9	741				1470	3909.79
3964.7	763				1512	3903.72
3961.5	784				1554	3897.76
3958.3	805				1596	3892.02
3955.2	826				1638	3886.28
3952	847				1680	3880.54
3948.9	869				1722	3874.79
3945.8	890				1764	3869.05
3942.8	911				1806	3863.31
3939.5	932				1848	3857.72
3936.6	954				1890	3852.21
3933.3	975				1932	3846.7
3930.3	996				1974	3841.19
3927.2	1017				2016	3835.68
3924.1	1039				2058	3830.16
3921.1	1060				2100	3824.65
3918.1	1081				2142	3819.14
3914.9	1102				2184	3813.63
3912	1124				2226	3808.12
3909	1145				2268	3802.61
3905.9	1166				2310	3797.1
3902.9	1187				2352	3791.59
3900	1208				2394	3786.04
3897.9	1230				2436	3780.38
3894.9	1251				2478	3774.71
3892	1272				2520	3769.04
3889	1293				2562	3763.4
3886.1	1314				2604	3757.76
3883.1	1336				2646	3752.13
3880.3	1357				2688	3746.49
3877.3	1378				2730	3740.85
3874.4	1400				2772	3735.21
3871.6	1421				2814	3729.65
3868.7	1442				2856	3724.37
3865.8	1463				2898	3719.16
3863	1484				2940	3713.97
3860.2	1506				2982	3708.84
3857.3	1527				3024	3704.14
3854.5	1548				3066	3699.45
3851.7	1569				3108	3694.87
3848.8	1591				3150	3690.5
3846.1	1612				3192	3686.13
3843.3	1633				3234	3681.94
3840.6	1654				3276	3677.96
3837.8	1676				3318	3674.04
3835	1697				3360	3670.18
3832.3	1718				3402	3666.48
3829.6	1739				3444	3662.96
3826.8	1760				3486	3659.6
3824.2	1782				3528	3656.39
3821.5	1803				3570	3653.33
3819.6	1824				3612	3650.41
3817	1845				3654	3647.41
3814.3	1867				3696	3644.5
3811.7	1888				3738	3641.67
3809.1	1909				3780	3638.93
3806.5	1930				3822	3636.26
3803.9	1952				3864	3633.64
3801.2	1973				3906	3631.03
3798.6	1994				3948	3628.42
3796.1	2015				3990	3625.81
3793.6	2036				4032	3623.19
3791.1	2058				4074	3620.63
3788.5	2079				4116	3618.34
3785.9	2100				4158	3616.05
3783.5	2122				4200	3613.75
3780.9	2142				4242	3611.46
3778.5	2164				4284	3609.17
3776	2185				4326	3606.88
3773.5	2206				4368	3604.58
3771.1	2228				4410	3602.29
3768.6	2249				4452	3600
3766.2	2270				4494	3597.71
3763.7	2291				4536	3595.4
3761.3	2313				4578	3593.07
3759	2334				4620	3590.74
3756.6	2355				4662	3588.41
3754.2	2376				4704	3586.08
3751.9	2398				4746	3583.74
3749.4	2419				4788	3581.41
3747.1	2440				4830	3579.08
3744.8	2461				4872	3576.75
3742.9	2483				4914	3574.42
3741.2	2504				4956	3572.09
3738.9	2525				4998	3569.64
3736.6	2546				5040	3566.93
3734.4	2567				5082	3564.22
3732.2	2589				5124	3561.51
3729.9	2610				5166	3558.8
3727.6	2631				5208	3556.09
3725.4	2652				5250	3553.38
3723.4	2673				5292	3550.67
3721.1	2695				5334	3547.97
3718.8	2716				5376	3545.26
3716.7	2737				5418	3542.55
3714.5	2759				5460	3539.7
3712.4	2780				5502	3536.58
3710.2	2801				5544	3533.4
3708.2	2822				5586	3530.16
3706.1	2843				5628	3526.85
3704	2865				5670	3523.47
3701.8	2886				5712	3520.03
3699.8	2907				5754	3516.53
3697.7	2928				5796	3512.96
3695.8	2949				5838	3509.33
3693.8	2970				5880	3505.63
3691.7	2992				5922	3501.64
3689.7	3013				5964	3497.23
3687.6	3034				6006	3492.67
3685.7	3055				6048	3487.95
3683.7	3077				6090	3483.07
3681.7	3098				6132	3478.04
3679.7	3119				6174	3472.86
3677.8	3140				6216	3467.51
3675.9	3161				6258	3462.02
3674	3182				6300	3456.37
3672.1	3203				6342	3450.91
3670.1	3224				6384	3445.6
3668.3	3245				6426	3440.24
3666.5	3267				6468	3434.83
3664.5	3288				6510	3429.37
3663.5	3309				6552	3423.87
3661.6	3330				6594	3418.32
3659.9	3351				6636	3412.72
3657.9	3373				6678	3407.08
3656.2	3394				6720	3401.39
3654.4	3415				6762	3395.9
3652.6	3436				6804	3390.49
3650.7	3458				6846	3384.65
3649	3479				6888	3378.19
3647.3	3501				6930	3371.26
3645.5	3522				6972	3363.86
3643.7	3543				7014	3355.15
3642	3564				7056	3344.79
3640.2	3586				7098	3332.74
3638.5	3607				7140	3318.37
3636.8	3628				7182	3300.22
3635.2	3649				7224	3277.96
3633.5	3670				7266	3248.5
3631.7	3691				7308	3211.51
3630.1	3713				7350	3166.51
3628.5	3734				7392	3111.99
3626.8	3755				7434	3040.35
3625.2	3776
3623.5	3798
3621.9	3819
3620.4	3840
3618.7	3861
3617.1	3882
3615.5	3903
3613.9	3925
3612.3	3946
3610.8	3967
3609.2	3988
3607.7	4010
3606.1	4031
3604.6	4052
3603.1	4073
3601.6	4094
3600	4116
3598.5	4137
3597	4158
3595.5	4179
3594.1	4200
3592.5	4222
3591.1	4243
3589.7	4264
3588.2	4285
3586.7	4306
3585.7	4328
3584.7	4349
3583.3	4370
3581.8	4391
3580.4	4413
3579	4434
3577.6	4455
3576.2	4476
3574.7	4498
3573.3	4519
3571.9	4540
3570.6	4561
3569.1	4582
3567.7	4604
3566.4	4625
3565	4646
3563.6	4667
3562.2	4688
3560.8	4710
3559.4	4731
3558.1	4752
3556.8	4773
3555.5	4794
3554.1	4815
3552.7	4837
3551.4	4858
3550	4879
3548.7	4900
3547.3	4921
3545.9	4943
3544.6	4964
3543.2	4985
3541.9	5006
3540.6	5028
3539.2	5049
3537.9	5070
3536.6	5091
3535.2	5112
3533.9	5133
3532.5	5155
3531.2	5176
3529.9	5197
3528.6	5218
3527.2	5239
3525.9	5260
3524.6	5282
3523.2	5303
3521.9	5324
3520.5	5345
3519.3	5366
3517.9	5388
3516.6	5409
3515.2	5430
3513.8	5451
3512.5	5473
3511.1	5494
3509.8	5515
3508.3	5536
3507.2	5557
3506.5	5579
3505.1	5600
3503.8	5621
3502.4	5642
3501	5663
3499.6	5685
3498.2	5706
3496.7	5727
3495.4	5748
3493.9	5769
3492.4	5791
3491	5812
3489.5	5833
3488	5854
3486.5	5876
3485	5897
3483.4	5918
3481.9	5939
3480.4	5960
3478.8	5981
3477.3	6002
3475.7	6023
3474.1	6045
3472.5	6066
3470.8	6087
3469.2	6108
3467.6	6130
3465.9	6151
3464.3	6172
3462.6	6194
3460.9	6215
3459.2	6236
3457.5	6257
3455.8	6278
3454	6300
3452.2	6321
3450.4	6342
3448.5	6363
3446.6	6384
3444.6	6406
3442.6	6427
3440.6	6448
3438.4	6469
3436.3	6490
3433.9	6512
3431.6	6533
3429.1	6554
3427.4	6576
3424.8	6597
3422	6618
3419	6639
3416	6660
3412.9	6681
3409.7	6702
3406.1	6724
3402.5	6745
3398.7	6766
3394.7	6787
3390.5	6808
3386.1	6830
3381.5	6851
3376.5	6872
3371.4	6893
3365.9	6914
3360.1	6936
3354	6957
3348.4	6978
3341.6	7000
3334.5	7021
3327	7042
3319	7063
3310.6	7084
3301.8	7105
3292.3	7127
3282.2	7148
3271.9	7169
3261.7	7191
3250.2	7212
3237.9	7233
3225.1	7254
3211.5	7276
3197.1	7297
3182.8	7318
3166.4	7339
3149	7361
3130.3	7382
3111	7403
3089	7424
3065.3	7445
3038.7	7467
3010.6	7488

## Sheet: 35℃
Voltage(mV)	Capacity(mAh)	experimental data			Voltage(mV)	Capacity(mAh)		simulation data
4176	0				0	4161.74
4128.2	20				44	4150.24
4122.4	42				88	4139.87
4118.1	63				132	4130.85
4114	84				176	4122.32
4110.3	105				220	4114.43
4106.7	127				264	4106.5
4103.1	148				308	4098.52
4099.6	169				352	4090.75
4096.2	190				396	4083.03
4092.7	212				440	4075.31
4089.5	233				484	4067.95
4086	254				528	4060.87
4082.7	275				572	4053.79
4079.4	297				616	4046.75
4076.1	318				660	4039.82
4072.9	339				704	4032.89
4069.6	360				748	4025.97
4066.4	382				792	4019.28
4063.2	403				836	4012.59
4060	424				880	4005.89
4056.9	445				924	3999.2
4054.6	467				968	3992.51
4051.4	488				1012	3985.82
4048.3	509				1056	3979.3
4045	530				1100	3972.96
4042	551				1144	3966.61
4038.9	572				1188	3960.27
4035.7	593				1232	3953.92
4032.7	615				1276	3947.58
4029.5	636				1320	3941.23
4026.4	657				1364	3935.24
4023.3	679				1408	3929.24
4020.2	700				1452	3923.25
4017.1	721				1496	3917.25
4013.9	742				1540	3911.26
4010.8	763				1584	3905.26
4007.8	785				1628	3899.43
4004.6	806				1672	3893.78
4001.5	827				1716	3888.13
3998.5	849				1760	3882.48
3995.3	870				1804	3876.83
3992.2	891				1848	3871.18
3989.2	912				1892	3865.53
3986	933				1936	3859.88
3983	954				1980	3854.23
3979.8	976				2024	3848.58
3977.6	997				2068	3842.93
3974.5	1018				2112	3837.28
3971.4	1039				2156	3831.63
3968.3	1061				2200	3826.01
3965.3	1082				2244	3820.44
3962.2	1103				2288	3814.86
3959.2	1124				2332	3809.28
3955.9	1146				2376	3803.7
3952.9	1167				2420	3798.12
3949.8	1188				2464	3792.55
3946.7	1210				2508	3786.97
3943.7	1231				2552	3781.39
3940.5	1252				2596	3775.81
3937.5	1273				2640	3770.24
3934.4	1295				2684	3764.66
3931.4	1316				2728	3759.08
3928.4	1337				2772	3753.5
3925.2	1359				2816	3747.9
3922.1	1380				2860	3742.31
3919.1	1401				2904	3736.91
3916.1	1422				2948	3731.36
3913	1444				2992	3725.74
3910	1465				3036	3720.27
3907.1	1486				3080	3715.34
3904.1	1507				3124	3710.41
3901.1	1528				3168	3705.71
3899	1550				3212	3701.09
3895.9	1571				3256	3696.47
3893	1592				3300	3691.86
3890.1	1613				3344	3687.24
3887.2	1635				3388	3683.3
3884.4	1656				3432	3679.51
3881.4	1677				3476	3675.72
3878.4	1699				3520	3671.93
3875.6	1720				3564	3668.14
3872.7	1741				3608	3664.66
3869.8	1762				3652	3661.2
3867	1783				3696	3657.75
3864.1	1805				3740	3654.29
3861.3	1826				3784	3651.52
3858.6	1847				3828	3649.09
3855.7	1868				3872	3646.67
3853	1890				3916	3644.25
3850.1	1911				3960	3641.57
3847.4	1932				4004	3638.56
3844.6	1953				4048	3635.54
3841.9	1974				4092	3632.52
3839.2	1996				4136	3629.58
3836.4	2017				4180	3627.07
3833.7	2038				4224	3624.55
3831.1	2059				4268	3622.03
3828.4	2081				4312	3619.51
3825.7	2102				4356	3617.13
3823.1	2123				4400	3614.76
3821.2	2144				4444	3612.39
3818.7	2165				4488	3610.02
3816.1	2186				4532	3607.65
3813.6	2208				4576	3605.29
3811.1	2229				4620	3602.92
3808.5	2250				4664	3600.55
3805.9	2271				4708	3598.21
3803.4	2293				4752	3595.92
3800.9	2314				4796	3593.62
3798.3	2335				4840	3591.32
3795.9	2356				4884	3589.02
3793.4	2377				4928	3586.73
3791	2399				4972	3584.43
3788.5	2420				5016	3582.13
3786.1	2441				5060	3579.84
3783.6	2462				5104	3577.45
3781.3	2484				5148	3575.05
3778.9	2505				5192	3572.66
3776.5	2526				5236	3570.27
3774	2547				5280	3567.88
3771.7	2568				5324	3565.48
3769.4	2590				5368	3563.09
3767.1	2611				5412	3560.7
3764.7	2632				5456	3558.31
3762.4	2654				5500	3555.48
3760.1	2675				5544	3552.61
3757.8	2696				5588	3549.74
3755.5	2718				5632	3546.86
3753.2	2739				5676	3543.99
3751	2760				5720	3541.12
3748.8	2781				5764	3538.25
3746.5	2803				5808	3535.37
3744.3	2824				5852	3532.5
3742.7	2845				5896	3529
3740.9	2866				5940	3525.39
3738.8	2888				5984	3521.79
3736.6	2909				6028	3518.18
3734.5	2930				6072	3514.49
3732.4	2951				6116	3510.26
3730.3	2972				6160	3506.03
3728.3	2993				6204	3501.8
3726.2	3014				6248	3497.56
3724.1	3036				6292	3493.09
3722.1	3057				6336	3488.25
3720	3078				6380	3483.42
3718	3099				6424	3478.58
3715.9	3120				6468	3473.75
3713.9	3142				6512	3468.51
3712	3163				6556	3462.9
3709.9	3184				6600	3457.07
3708	3205				6644	3451.01
3706.1	3227				6688	3444.74
3704.1	3248				6732	3439.09
3702.3	3269				6776	3433.58
3700.4	3290				6820	3428.16
3698.4	3311				6864	3422.83
3696.5	3333				6908	3417.55
3694.6	3354				6952	3412.14
3692.8	3375				6996	3406.73
3690.9	3396				7040	3401.31
3689.2	3417				7084	3395.9
3687.2	3439				7128	3390.67
3685.5	3460				7172	3385.09
3683.7	3481				7216	3378.87
3681.9	3502				7260	3372.06
3680.1	3523				7304	3364.28
3678.3	3545				7348	3356.35
3676.6	3566				7392	3345.19
3674.8	3587				7436	3334.29
3673.1	3608				7480	3318.68
3671.4	3630				7524	3300.95
3669.7	3651				7568	3278.24
3668	3672				7612	3248.28
3666.4	3693				7656	3210.41
3664.7	3714				7700	3165.96
3663.9	3735				7744	3110.16
3662.2	3757				7788	3038.09
3660.5	3778
3658.9	3799
3657.3	3820
3655.7	3841
3654.2	3863
3652.6	3884
3651	3905
3649.4	3926
3647.8	3947
3646.4	3969
3644.7	3990
3643.2	4011
3641.6	4032
3640.2	4054
3638.6	4075
3637.1	4096
3635.6	4117
3634.2	4139
3632.6	4160
3631.1	4181
3629.6	4202
3628.2	4223
3626.8	4245
3625.3	4266
3623.8	4287
3622.3	4308
3620.9	4330
3619.4	4351
3618.1	4372
3616.5	4393
3615.1	4415
3613.6	4436
3612.2	4457
3610.8	4478
3609.4	4499
3607.9	4520
3606.5	4541
3605.1	4563
3603.6	4584
3602.2	4605
3600.8	4626
3599.3	4647
3597.9	4668
3596.4	4690
3595	4711
3593.6	4732
3592	4754
3590.7	4775
3589.2	4796
3587.7	4817
3586.3	4838
3585.5	4860
3584.3	4881
3582.8	4902
3581.4	4923
3580	4944
3578.6	4965
3577	4986
3575.7	5007
3574.2	5029
3572.7	5050
3571.4	5071
3569.9	5093
3568.5	5114
3567.1	5135
3565.6	5156
3564.2	5177
3562.8	5199
3561.4	5220
3560	5241
3558.6	5262
3557.3	5284
3555.9	5305
3554.5	5326
3553.1	5348
3551.8	5369
3550.5	5390
3549.1	5411
3547.8	5433
3546.5	5454
3545.2	5475
3543.9	5496
3542.6	5517
3541.4	5538
3540	5559
3538.7	5581
3537.5	5602
3536.2	5623
3534.9	5644
3533.5	5666
3532.3	5687
3531	5708
3529.7	5729
3528.5	5750
3527.2	5771
3525.9	5793
3524.7	5814
3523.4	5835
3522	5857
3520.8	5878
3519.5	5899
3518.2	5920
3516.9	5942
3515.6	5963
3514.3	5984
3513	6005
3511.6	6027
3510.2	6048
3508.9	6069
3507.6	6091
3506.9	6112
3505.7	6133
3504.3	6154
3502.9	6175
3501.4	6197
3500.1	6218
3498.7	6239
3497.2	6260
3495.7	6282
3494.1	6303
3492.7	6324
3491.1	6345
3489.7	6367
3488.1	6388
3486.4	6409
3484.8	6430
3483.2	6451
3481.7	6473
3479.9	6494
3478.2	6515
3476.6	6536
3474.9	6558
3473.2	6579
3471.5	6600
3469.8	6621
3468.1	6643
3466.3	6664
3464.5	6685
3462.9	6706
3461.1	6728
3459.3	6749
3457.5	6770
3455.8	6791
3453.9	6813
3452.1	6834
3450.1	6855
3448.1	6876
3446	6897
3443.8	6919
3441.5	6940
3439	6961
3436.6	6982
3433.8	7004
3430.9	7025
3428.3	7046
3425.5	7067
3422	7089
3418.3	7110
3414.2	7131
3410	7152
3405.3	7173
3400.4	7194
3395.1	7216
3389.4	7237
3383.3	7258
3376.9	7279
3370	7301
3362.7	7322
3354.9	7343
3347.6	7364
3339	7386
3330	7407
3320.7	7428
3310.8	7449
3300.5	7470
3289.8	7491
3278.6	7513
3267.7	7534
3255.5	7555
3242.5	7576
3229	7598
3214.6	7619
3199.6	7640
3184.4	7661
3167.3	7683
3149	7704
3129.6	7725
3109.1	7746
3086.1	7767
3060.9	7788
3033.6	7810
3002	7831
